# Supplementary material for: At the crossroads of botanical collections and molecular genetics laboratory: a preliminary study of obtaining amplifiable DNA from moss herbarium material
Source: PeerJ. 2020 May 26;8:e9109. doi: 10.7717/peerj.9109 (PMC7258893; doi:10.7717/peerj.9109)
Supplement: Supplemental Information 6 [file peerj-08-9109-s006.fasta]

>Blindia magellanica_atpB1-rbcL1-KRAM B 611/99
gataaaaaagtctttttttttagtcttcgaaaaaaacttttttagtatttaattttgtct
gtttttagacaaagtgattttcctataacaaaacactatcattgtatattatttttaaca
tttgatgcaactcagattattttttagtaaattaattttcttttcctaagcattgaccta
ataatctttcgaatgttaaactaattaataaaaataaaatttaattaaaaagtattaaaa
ataaaaataaaatttaattaaaaagtattaaaaataaaaataaaatttattgcttaattt
tttttaagtaaaaaaaaaatttatttaaatagatttattgtttactactaattctatagt
aaaaaaaaagtttacttgttacaacttttaattttttttattttacttatatatatatat
gtataagtaataatcccaagatcattattttacttaataattaaatgatcgagttgatac
taaatatttttcaatacaatcagcaactaattttattacttttaaattttatgaaaacag
attctcgtacttttgggacttcaacacttatngctaaaaatacaggacgtattactcaaa
tt
>Blindia magellanica_atpI-atpH-KRAM B 611/99
cattagaagggcatcattaaattagaaaaaaaaagttaatatatatattaattataaagt
gtttcaaaaaaaaattattttggtaactttttttttttgaaattacnganccaaaaaaat
attttntgaggtataataataagaaaaaaaaataaaataataattaacaaaatttatttt
anattttaaanaaaagtcattttttcnttgnnattttattattnccttcaanaaattttc
aatttttcaananaaaattaaaacaancaaaanaaaaatttnaatttactttttttagtg
atactaccactttattaagagacatcntgagttattaactgcttaatttaatttcttttt
ttattaagaatat
>Blindia magellanica_ITS-KRAM B 611/99
gaagaacgcagcgaaatgcgatacgtagtgtgaattgcagaattccgcgaatcatcgagt
ctttgaacgcaagttgcgcccgaggcttgaccgagggcatttctgccagagcgtcaccgc
gacacccaccaacccccccgggggggttgagtgaaagtggccatccgaatgccccctacc
actctaatgagtgagtgggcggcgttgggttggctgaaatggagggaatttggccgccgt
ggtgacacagcccgcgatcaggtgatccaagtcctcttggaactcaatgtgcgcgtcggc
ccgtgtcacccagttggtaccgaggattccaaagcaggtccccctcccgaccgatcactt
cgtgtggggtggagggaggggcgaacgtcacgcatcagacctctgatcagaaaagactac
ccgctgagtttaagcatatcaataaggcggag
>Blindia magellanica_psbAF-trnHR2-KRAM B 611/99
tgcatgaacgtaatgctcataactttcctctagacttagcttctgttgaagctccttctg
taaacggttaatattttagttatatttttataaaataaatttatctaaaataggataaca
acttgaaagacaatgaccttaggactttaagtcctaaggtcattgtctttttttttaata
attcaattataataaaggcggacgtggccaagtggattaaggcagtggattgtgaatcca
ccatgc
>Blindia magellanica_rps5-trnS-KRAM B 611/99
aggacctcgtgtaagaataatacgtcgtttaggagctttaccaggactaaccaataaaat
accccagttaaaatctagttccattaatcaatcaacatctaataaaaaaatttctcagta
tcgtattcgtttggaagaaaaacaaaaattacgttttcattatggaataacagaacgaca
actattaaattatgtacgtattgctagaaaagcaaaagggtcaacagggcaagttttatt
acaattattagaaatgcgttcagataatgttatttttcgattaggtatggctcctacaat
tcctggagcaaggcaattagtaaaccatagacatattttagtgaataatcatatagtaaa
tatcccaagttatcgttgtaaacctcaagattttttcactataaaagatcggcaaaaatc
tcaagctatggttattaaaaatatagatttttctcaaaaatataaaataccaaatcattt
aacttttaattctttagaaaaaaagggattagttaatcaaatactagatcatgaatcaat
tggtttaaaaataaatgaattattagttgtagaatattattctcgtcaagcttaactaaa
aaaaataatatttcgaattgtatacattataaaacttataaataaggaaagagaggga
>Blindia magellanica_trnL-trnF-KRAM B 611/99
ggacttaataatttgagctttagtagaaaaacttactaaatgctagctttcagattcagg
gaaacttaagttgaaaaaagtataagcgatcctgagccaaattttatttaaaaaacaaaa
ataagataggtgcagagactcaatggaggctatcctaacgcaaaaaattttaagatttat
ttaatttaattttctgagttaagaaaaaaattttggttaaatatttttttcaaataagaa
gcgaggataaagatagagtccaattttacatgttaattttagcaataatttaaattgtag
taaaaagaaaatccgttggctttattgaccgtgagggttcaagtccctctacccccaaaa
ctagaaaattttttattgacataagctttcaatttatgttaggatatgctaaataaaaaa
agccggaatagctcagttggtagagcagaggactgaaaatcctcgtgt
>Brachythecium subplicatum_atpB1-rbcL1-KRAM B 614/99
gaccaataatttgagtaatacgtcctatatttttagcaacaagtgttgaagtaccaaaag
tgcgagaatctgttttcataaaatttagaagtaataaattagttgctgattatattgaaa
aaatatttagtatcaactcgatcatttaattattgaagaaaaaaattactttcaattaat
tacttatatatagatataagtatatgaaataaaaaaaattaaaaagtgtaagaaataaat
attttttataatctcaatctaaaaatattagtaaataataatatatatttaaataatttt
tttatttttatttcattttcgaaaaataataggtaatagtttattttttatttcttacta
tgtttttaattaaattttatttttattaattagtttaacattcaaaagattattaggtca
atgcttatacaaataaaactcatttactaaaaataatctgagttgcatcaaatgtaaaaa
atattatacaatgatactgttttgttatagtaaaataactttgtctaaaaataggcaaaa
ttaaataccaaagatgtttttttataagattaaaaaaacttatttgtcgagtagacctca
tccttgcaagagttatcaattgagttgtagggagggacctatgtcaccacaaacggagac
taaagcaggtgttggattca
>Brachythecium subplicatum_atpI-atpH-KRAM B 614/99
tccaatccagcagcaataacagacgcagcagaaattaaggggttcattataatatcctct
aaccaaaattaagaaaaggttcatataaaaaaaccgattctctattgcttacttatattt
ttattaaaaataaattaagttaagcagtcattaactcaagatgtctcttaataaagtgat
agtatcactaaaaaaaaataaattaaagtttttgtttcgatcgtttttttctcattcaaa
aattcaaattttattgaataaaatagaataataattaaaaaatcttttttagttaaaata
taaaataaattttcttaattattaaatttctctttattattataccccataaaatttatt
atcggatttacaatgtaaaatttgaatctaaagtcaattaagctattttctttatttaaa
gagaattacgctttaaaagcatttataatatatctacatgtatagttattattttgattt
tctggaatttaatgatgaccttctgatgattcccctatataagctgcagctaaggttgca
aatattaaagcttgaat
>Brachythecium subplicatum_ITS-KRAM B 614/99
agcgaaatgcgatacgtagtgtgaattgcagaattccgcgaatcatcgagtctttgaacg
caagttgcgcccgaggcttgtccgagggcatttccgctagagcgtcaccgcgccccccac
cgatccactcccgccgcgaggcgccagtcgggtcgagtgcaagtggccgtcccggcgaag
tggccttctttcacgaggaggccgtccttggaagggtcggctgaaatggatggaatcggg
ccgccgtggtgacacagtccgcgatcgggtgattttgtcgcgagcctcccctgggaggct
cttggtgaatttttctaagtgcttggctgcgtcccccagttggctcgggttacctcatgc
aggtcgagcgcgcccccgcggcgcgcgtcacgcatcagacctctaatcggaaaagactac
ccgctgagtttaagcatat
>Brachythecium subplicatum_psbAF-trnHR2-KRAM B 614/99
atgcatgaacgtaatgctcacaacttccctctagatttagcttctgttgaagctccttct
gtaaatagttaatattttaattataaatttattatataaatttatataaataggataaca
acttgaaaataatgaccttagggatttatttcctaaggtcattatttttttatttattgg
aaataaataaattagaaaaaaaggcggacgtggccaagtggattaaggcagtggattgtg
aatccaccatgcgcga
>Brachythecium subplicatum_rps5-trnS-KRAM B 614/99
ccggagttataaatttttattatgtatgtaattaaaaatactattaattcttagttaagc
ttgacgagaataatattctacaactaataattcatttatttttaaaccaattgattcacg
atctaatatttgattaactaatccttttttttccaaaaaactataagttaaatgatttgg
tattttatatttttgatagaactctatatttttattaattacagtctcagattttcgttg
attttttatagtaataaaatcctgaggtttacaccgatagcttggtatatctactataca
atcattaactaaaatatgtctatgatttactaattgtcttgctccgggaatcgtaggagc
catacctaatcgaaaaataacattatctaaacgcatctcgagtaattgtaataaaacttc
acctgtggatccttttgcttttctagcaatacgtacataattaagtaattgtcgttctgt
tattccataatgaaaacgtaatttttgtttttcttccaaacgaatgcgatactgagaaat
ttttttattagatgttgattgattgatagaaccagatttcaactggggtgttttattagt
cagtcctggtaaagttcccaagcgacgtattattcttacacgaggtcc
>Brachythecium subplicatum_trnL-trnF-KRAM B 614/99
gaactggtgacacgaggattttcagtcctctgctctaccaactgagctattccggctttt
tttattggcttatcctaacataaactggaagtttatgtcaataaaaatttatagttttgg
gggtagagggacttgaaccctcacggtcaataaagccaacggattttctttctactacaa
tttaaattgttgctaagattaacatgtaaaattggactctatctttatcctcgcttaata
tctaaaaagtaaattttaaataattttaaaaatattattcgttaggatagcttccattga
gtctctgcacctatttcattttcaaacgaaataatatttggctcaggattgcttatattt
ttatcaacctaagtttccctgaatctgaaaactagcatctagtaagtttttctactaacg
ctcaaattatttaagtccgtagc
>Brachythecium subplicatum_psbB-clpP-KRAM B 614/99
atatataatataattattaaattatatataataatgagaatattattagaaaaatataat
ataatcttcttaataacattataaactaattttttatttgttagctacttatttttttgt
ctattttcattttaagtgctgttatatatttatctcaaataaaaagaaatgcccattggt
gttccaaaagtgccttttaggcttccaggagaagaagatgctgtttggatcgacgtatag
tgcgtttatcaaacatatttggttatatggaaattatccatcatcttttatttatttaat
aaaatctagatgtttttatttcattttaaacttaataaattagtaaagctttaatagcat
gaaataatatcttaataaattttattaagtaaaaaggtttagtcatcttttctatggtta
gttgaacaaaaaataaaaatttaaacttcgttaaagatttaaattaaaaaattttaaatt
tagttaaatttaataattttttaattttattttagaaattgctggaaagtagaaaaaagc
aatagacttacttttatatgtaggtaagacttaaccaaattttgccgaaatagattataa
acctaaagatattactaaaaaccgtttgtaaaaaaaagaagatataaaatacaaaatatt
ttaaataagaaaaaatagattatttaataaatatattaaaaaatgaattgtttaatatgc
tgttcactaagtatataaaaaacgaacttagactattaaacaaagttatgataataattt
aaaaatatttatgaaaaaaaatataaaatattcaaatttttataagaaactaacaatatt
tttttcaactgcttgagctgtattgggcaaatgaagaagctggtacagttatataaaaaa
aaataacttattaaattttattataacaatcgactttatcgagaaagattacttttttta
ggccaacatgtagacgatgaaattgcaaatcaactg
>Breutelia integrifolia_atpB1-rbcL1-KRAM B 124/06
gatgaggtctgctcgacaaatcagtttttttttagtcttattaaaaacgtctttggtatt
taattttgtttatttttaaacaaagttattttactataacaaaacagtatcattgtatat
tattttttacatttgatgcaactcagattattttttagtaaatgatttttatttttctaa
gcattgacctaataatcttttgaatgttaaactaattaataaaaataattaataaaaata
aattttaattaaaaacgtattaaaaaataatagaaaataaactatcgcctaatagtttta
tattgcaaaaaagatttatttgttacactttttaatttcttttatttcatatgcttatat
cgatatataagtaattaattcaagataattattttcttcaataattaaatgatcgagttg
atactaaatattttttcaatataatcagcaactaatcttattacttctaaattttatgaa
aacagattctcgtacttttgggacttcaacacttattgctaaaaatataggacgtattac
tcaaattattggtcccgtaactc
>Breutelia integrifolia_atpI-atpH-KRAM B 124/06
cattagaaggtcaccattaaattataaaaaatcaaaataaggatatatgtaaagatattc
taaatgcttttaaaacataattatttttaaataaacaacttaattgactttattaaattt
aaattttccattataaattcgaaaaaaaaaaaatttatgaggtattgaggtataataata
aaaaaaaatttaataattaacaaaatttcttttagatttcaaataaaaactattttttaa
ttgttattctatttcattcaataggatttagattcttgaataagaaaaaaatttaaaaca
atcaaaacaaaaactttcatttatttttcttagtgatactatcactttattaagagacat
cttgagttaataactgcttaacttaatttctttttattaagaatataannnagcantaga
gaataggtttttctatatgantcttttcttaatttnggttagaggatat
>Breutelia integrifolia_ITS-KRAM B 124/06
gatgaagaacgcagcgaaatgcgatacgtagtgtgaattgcagaattccgcgaatcatcg
agtctttgaacgcaagttgcgcccgaggcttgtccgagggcatttccgctagagcgtcac
cgcgctcccccaccgacccgccaaggtcgagtggaattggccgtcccgatgcccaccact
accaaaggaggaggaggaggaccgggtcggctgaaatggatggaattcggccgtcgcggc
gacggagcccgcgatcaggtgatccgagcgcaagcccggaactcaaacgtgcgcggcttc
gtcgcccagttagttggatcgagttggaatgataataatgagaagcaggtccgcgcgtcc
ccttgccaaggggggagggggcgcgcgatttaagggtcacgcatcagacctctaatcgga
aaagactacccgctgagtttaagcatat
>Breutelia integrifolia_psbAF-trnHR2-KRAM B 124/06
acgtaatgctcacaatttccctctagatttagcttctgttgaagctccttctgtaaatgg
ttaatattttagttataaatttattattataaatttatagaaaataggataacaacttga
aaaaataatgaccttaggaactaaagccctaaggtcattattttttttattagaaataaa
taaattctagaaagggcggacgtggccaagtggattaaggcagtggattgtgaatccacc
atgcgcg
>Breutelia integrifolia_rps5-trnS-KRAM B 124/06
aggacctcgtgtaagaataatacgtcgtttaggagctttaccaggactaactaataaaac
accccagttaaaatctagttctatcaatcaatcaacatctaataaaaaaatttctcaata
tcgcattcgtctagaagaaaaacaaaaattacgttttcattatggaataacagaacgaca
attacttaattatgtacgtattgctagaaaagcaaaagggtcaacaggtgaagttttatt
acaattacttgaaatgcgtttagataatgttattttccgattaggtatggctcctacgat
tcctggagcaaggcaattagtaaatcatagacatattttagttaatgatcgtatagtaga
tataccaagttatcggtgtaaacctcaggattttattactataaaagatcgacaaaaatc
tcaggctataattagtaaaaatatagatttttatcaaaaatataaaataccaaatcattt
aacttataattctttagaaaacaaaggattagttaatcaaatactagatcgtgaatcaat
tggtttaaaaataaatgaattattagttgtagaatattattctcgtcaggcttaactaga
aaccaatagtatttttaattatatagataatagaaacttgcaactacggaaagagaggga

>Breutelia integrifolia_trnL-trnF-KRAM B 124/06
gtgacacgaggattttcagncctctgctctaccaactgagctatcccggccttttttatt
gggttatcctaacataaactggaagcttatgtcaataaaaattctagttttgggggtaga
gggacttgaaccctcacggtcaataaagccaacggattttctttctactacaatttaaat
tgttgctaagatcaacatgtaaaattggactctatctttatcctcgcttaatatctaaaa
aagaaaaatttaagtaatttttttttatttctattattcaattaaataagttttaaaata
ttattcgttaggatagcttccattgagtctctgcacctatcttattttaaattaaataag
atttggctcaggattgcttatacttttttcaacctaagtttccctgaatctgaaagctag
catttagtaagtttttctactaaagctcaaattatttaagtccgtagc
>Bucklandiella heterostichoides_ITS-KRAM B 3804/06
tcgatgaagaacgcagcgaaatgcgatacgtagtgtgaattgcagaattccgcgaatcat
cgagtctttgaacgcaagttgcgcccgaggcttgccctctggcatttctgctagagcgtc
accgcgacacccaccgacccccactccttgtgggggttgagtgaaagtggccgtcccggc
ggatgggggctgggtcaagcccgcctccaatggccgggtcggctgaaatggagggaattt
ggccgccgtggtgacacagccggcgatcgggtgatccaagtcctcttggaactcaatgtg
cgtcggccgtgtcccccagttggtaccgaggattccaaagcaggtccccctttctcgaga
agtggaaggggaaaccgtcacgcatcagacctctgatcagaaaagactacccgctgagtt
taagcatatcaataagcggagga
>Bucklandiella heterostichoides_psbAF-trnHR2-KRAM B 3804/06
tgcatgaacgtaatgctcacaatttccctctagatttagcttctgttgaagctccttctg
taaacggttaatattttagttatatttttgtaaaataaatttatctaaaataggataata
acttgaaaaacaatgatcttaggacttaaagtcctaagatcattgtttttttataattca
attctaacaagggcggacgtggccaagtggattaaggcagtggattgtgaatccaccatg
cgcg
>Cratoneuropsis chilensis_atpB1-rbcL1-KRAM B 403/99
caccaggcttgaatccaacacctgctttagtctccgtttgtggtgacataggtccctccc
tacaactcaattaataactcttgcaaggatgaggtctgctcgacaaataagtttttttaa
tcttataaaaaaacatctttggtatttaattttgtctagttttagacaaagttattttac
tataacaaaacagtatcattgtatagtattttttacatttgatgcaactcagattatttt
tagtaaatgagttttatttgtataagcattgacctaataatcttttgaatgttaaactaa
ttaataaaaataaaatttaattaaaaacatagtaagaaataaaaaaataaactattacct
aatttaatttattttttgaaaataaaataaaaaatttttatttcaatatatttattattt
actaatatttacaaattataaaaaatatttatttcttaaactttttaattttttttattt
catatacttatatctatatataagtaattaattgaaagtaatttttttattcaataatta
aatgatcgagttgatactaaatattttttcaatataatcagcaaccaatttattacttct
aaattttatgaaaacagattctcgcacttttggtacttcaacacttattgccaaaaatac
aggacgtattactcaaattattggtccc
>Cratoneuropsis chilensis_atpI-atpH-KRAM B 403/99
tccaggcagcaataacagacgcagcagaaattaaggggttcattataatatcctccaaca
aaattaagaaaaggtccatataaaaaaacctattctctattgcttacttatttacttata
tttttattaaaaagaaattaagttaagcagtcactaactcaagatgtctcttaataaagt
gatagtatcactaaaaaaaaataaattaaagtttttgttttgagcgtttaaatttttttt
tatttaaaaatttaaattttattgaatgaaatataataataattaaaaaatcttttttag
ttaaaatagaaaataaattttattaattattaaatttctttttactattataccccataa
aatttattatcggatttccaatgtaaaattgaaatttaaagttaattaatttattttctt
tatttaaagataattacatttataatatatctacatgtatacttattatttttattttct
ggaatttaatgatgaccttccaatgattcccctatataagctgcggctaaggttgcaaat
attaaagcttgaatacc
>Cratoneuropsis chilensis_ITS-KRAM B 403/99
gcaagttgcgcccgaggcttgtccgagggcatttccgctagagcgtcaccgcgcccccca
cccccccactcccgccgggagtggggtcgcgtgaaagtggccgtcccggcgtcgggcttc
gcggcttggctaagggtcggctgaaatggaaggaatcgggccgccgtggtgacacagtcc
gcgatcgggtgatccgcgctccttcgggagcccggaatttttctaagtgcgtggctgcgt
ccccagttggctccggttacctcgtgcaggtcgggcgcgccccccgaatggggcggcgcg
cgtcacgtcacgcatcagacctctaatcggaaaagactacccgctgagtttaagcatatc
aa
>Cratoneuropsis chilensis_psbAF-trnHR2-KRAM B 403/99
tgcatgaacgtaatgctcacaacttccctctagatttagcttctgttgaagctccttctg
taaatagttaatattttagttataaatttattatataaatttatataaataggataacaa
cttgaaaataatgaccttagggatttatttcctaaggtcattatttttttttatttatta
aaaataaatgaattaaaaaaaaaggcggacgtggccaagtggattaaggcagtggattgt
gaatccaccatgcgcg
>Cratoneuropsis chilensis_rps5-trnS-KRAM B 403/99
gaatccctctctttccggagttataaatttttattatgtatgtaattaaaaatactatta
attcttagttaagcttgacgagaataatattctacaactaataattcatttatttttaaa
ccaattgattcacgatctaatatttggttaactaatccttttttttctaaagaactataa
gttaaatgatttgggattttagatttttgataaaactctatatttttactaattatagtc
tcagattttcgttgattttttatagtaataaaatcctgaggtttacatcgataacttggt
atatcgactatacaatcattaactaaaatatgtctatgatttactaattgtcttgctcca
ggaatcgtaggagccatacctaatcgaaaaataacattatctaaacgcatttcgggtaat
tgtaataaaacttcacctgtggatccttttgcttttctagaaatacgtacataattaagt
aattgtcgttctgttattccataatgaaaacgtaatttttgtttttcttctaaacgaatg
cgatactgagaaatttttttattagatgttgattgattgatagaactagattttaactgg
ggtattttattagttagtcctggtaannntcccaaacgacgtattattcttacacgaggt
cctcgataaacgggac
>Cratoneuropsis chilensis_trnL-trnF-KRAM B 403/99
ctctgctctaccaactgagctattccggcttttttgattggcttatcctaacataaactt
ctagtttatgtcaataaaaaattatagttttgggggtagagggacttgaaccctcacggt
caataaagccaacggattttcttcctactacaatttaaattgttgctaagattaacatgt
aaaattggactctatctttatcctcgcttaatacctaaaaaataaattttaactaatttt
aaaaatattattcgttaggatagcttccattgagtctctgcacctattttatcctcaaac
aaaaggaaataagatttggctcaggattgcttatatttttatcaacctaagtttccctga
atctgaaagctagcatttagtaagtttttctactaacgctcaaattatttaagtccgtag

>Distichium capillaceum_atpB1-rbcL1-KRAM B 1198/06
gggaccaataatttgagtaatacgtcctatatttttagcaataagtgttgaagtcccaaa
agtacgagaatctgttttcataaaatttagaagtagtaaaattagttgctggttgtattg
aaaaaatatttagtatcaactcgatcatttaattattaagtaaaattattatcttgaagt
tattacttatatacatatataagtagataaaataaaaaaaattaaaaattgtaacaagta
aatatttcttatagtataaaattattagtaaataataactttatttaaataaaagaaata
atttttttttattttttaatagtttttaattaaattttatttttattcattagtttaaca
tttaaaagattcttaggtcaatgcttagaaaaacaaaaacaatttactaaaaaataatct
gagttgcatcaaatgtaaaaaataatatacaatgatactgttttgttataggaaaatcac
tttgtctaaaaatagacaaaattaaataccaaagaagtttttttctaagactataagaaa
aagaaaaaacttctttgtcgagtagacctcatccttgcaagagttatcaattgagttgta
gggagggacctatgtcaccacaaacggagactaaagcaggtgttggattcaaagcctgg
>Distichium capillaceum_atpI-atpH-KRAM B 1198/06
caataacagacgcagcagaaattaaggggttcattatnatntcctctaaccaaaattaaa
aaaaggtttatataaaaaaacctattttntattgctcacttatattcttaataaaaaaga
aantaagttaagcagctaataactcaagatgtctnttaataaagtgatagtatcactaag
aacagtaaattaaaaaaaagtaaattaaattttttatttttattgttttaattttttatt
tttattgttttaattttttatttaaaaataaagaatttattgaatgaaatagaataacaa
ttaaaaaatgatttttatttgaaatctaaaataaattttattaattattaattttttttc
ttattattatacctcataaaatttttttcggatctataatttaaatttaaagttaattaa
attgtttatttcaaaataatttttttttaagcctttttaaatatgtatatatatatattt
atttttatttttttataatttaatgatgaccttctagtgattctcctatgtaagctgcag
ctaaagttgcaaatattaaagcttgaataccncttgtaaata
>Distichium capillaceum_ITS-KRAM B 1198/06
atatgcttaaactcagcgggtagtctttcctgatcagaggtctgttgcgtgacatatttc
ttcccaactttctccattcctgatcaaaggatggagagagagagagaagagacctgcttt
ggaattccgagtaccaactgggggacacagccacacacattgagttccaagttctcacct
ggatcacctgatcgcgggctgtgtcaccacggcggccaaattccctccatttcagccaac
ccaaccgcccgttgacccccaggttctcacttgggggtggggcccattcggatggccact
ttcactcaacccactcatggagtggattggtgggtgtcgcggtgacgctctggcaggaat
gcccttggtcaagcctcgggcgcaacttgcgttcaaagactcgatgattcgcggaattct
gcaattcacactacgtatcgcatttcgct
>Distichium capillaceum_phy-KRAM B 1198/06
atcgagaaggaaaatttgttgaagctctgctctcaactaataagcgcgctaatgctgatg
gagtcataactggcgtcttttgcttcttacaaattgcaagttcggagctccaacaggtaa
aacctgctgaagacttggcttagatggacaatcttgtagtgggataaaattgttctgtat
tcgcttatcctgcactttgacattttaatcatgcaagggggagggcaaggggagggctga
cctccctggaccactcaatcaatgcgcactcacatttttgaactttcgtcctgtaggctc
tcaaagttcaacgagctacagagaaggtagcaatagccaagctcaaggagcttgcataca
ttcgccaggagataaagaatccactgtgtggcatcacgttcacacggcaactgttggaag
atactgacctctcagacgatcagaagcagttcttagacacgagtgctgtttgtgagcagc
agttgcagaaagtactgaatgacatggacctggagagcatcgaagacgggtaatcagtgt
tttcaaatccgcccctttttttttattccttcttactttctatatcatttagtgatgtgg
cttatcattagcattccagctgtttgttcactccttgaagtaaggttctcgtactgagct
ttgcttttgtggtcttaatcgctgagaagaaacntgtcacagtgtaattctaa
>Distichium capillaceum_psbAF-trnHR2-KRAM B 1198/06
gtaatgctcacaacttccctctagatttagcttctgttgaagctccttctgtaaacggtt
aatattttagttatatttttctaaaataaaattatctaaaataggataacaacttgaaaa
atgatgaccttagggctttaattcctaaggtcatcatttttttacaaataattaaattct
gaaaaaggcggacgtggccaagtggattaaggcagtggattgtgaatc
>Distichium capillaceum_rps5-trnS-KRAM B 1198/06
ggacctcgtgtaagaataatacgtcgtttaggagctttaccaggactaactaataaaaca
ccccagttaaaatctagttctattaatcaatcaacatctaataaaaaaatttctcagtat
cgcattcgtctagaagaaaaacaaaaattacgttttcattatggaataacagaacggcaa
ttattaaattatgtacgtattgctagaaaagcaaaaggctcaacaggtcaaattttatta
caattactggaaatgcgtttagataatgttatttttcgattaggtatggctcctacgatt
cctggagcaaggcaattagtaaatcatagacatattttagttaatgatcgtatagtaaat
ataccaagttatcgttgtaaacctcaggactttattactataaaagatcggcaaaaatct
caagctataattattaaaaatatagaattttctcaaaaatataaagtaccaaatcattta
acttttaattctttacaaaaaaaaggattagttaatcaaatactagatcgtgaatcaatt
ggtttaaaaataaatgaattgttagttgtagaatattattctcgtcaggcttaactaaaa
aataataatatttctaattttatacataataataaaaacttgtaaatacggaaagagagg
gattc
>Distichium capillaceum_trnL-trnF-KRAM B 1198/06
cacgaggattttcagtcctntgctctaccaactgagctatcccggcttttttgcatttga
actatcctaacataaattgaaagcttatgtcaataaaaaaaaattcatagttttgggggt
agagggacttgaaccctcacggtcaataaagccaacggattttctttttactacaattta
aattgttgctaaaattaacatgtaaaattggactctatctttatcctcgcttgctattta
aaaaataaaaaaataaaattttaactaaatttttattttatttgtattttattttattta
tattaattcatcaatttcaattaaataaatctaaaaagtttttgcgttaggatagcttcc
atcgagtctctgcacctatcttatatcttactttcaaaataaaatttggctcaggatcgc
ttatatttttttcaacctaagtttccctgaatctgaaagctagcatttagtaagtttttc
tactaaagctcaaattatttaagtccgtagc
>Distichium capillaceum_psbB-clpP-KRAM B 1198/06
actttttttttatttataaattatatataatataattataaaattatatataataataac
gatattattaaaaaaatataatataatattcttaataacattataaactaattttttatt
tattagctacttattttttttttattttcattttangngnngttagatatttatttcaaa
taaaaaatgcccattggtgttccaaaagtgccttttaggcttccaggagaagaagatgct
gtttggatcgacgtatagngcgtttattaaacatatttggttatatggaaattatccatc
atctttcatttatctaatatanatgtttttatttcattttgaagttaataaattatcaaa
gctttaatagcatgacataatattttaataaattttattaagtaaaaagacttagtcatc
ttttctatggttagtcaacaaaaaaataaagcttcaaatttcgttaaagatttaaattaa
aaatcaaaatttaattaaatttaataattagaaaantgttttaaacnttagcataaaata
aaaangagcaacaaacttacttttatntgtcagtaaaatttaactagtttttaccgaagt
agattanaaacctaaaganattactaaaaaccgtttgtaaaagaaaaaaaaagtataaaa
taaaaatatattttaaatttttaaaaatatattatttaacaaatatattaagtaataaat
tgtttaataaattgttcnntaaatatataaaaaatgaatttatattattaaacgaaatga
cggtaataatagaaaaatatttatgaaaaaaaaataaataaaatattaaaaattttataa
aaaaataaaagtattattttttttttaactgcttgagctgtattgggcaaataaagaagc
tagtacagttataaaaaacaatttattaaaatttattataacaatcgactttatcgagaa
agattactttttttaggtcaacatgtagatgatgaaattgcaaatcaactcattgggatt
atgatgtacttaaatggagaagatgaaagtaaagatatgtatttat
>Ditrichum strictum_atpB1-rbcL1-KRAM B 194/06
accaataatttgagtaatacgtcctacatttttagtaagtgttgaagtcccaaaagtacg
agaatctgttttcataaatttaaaattaataaaattatttggttattgtattgaaaaata
tttagtatcaactcgatcatttaattattaagtaaaatacttatcttgaacttattactt
atataagtaaatgaaataaaaaaaattaaaggttgtaataaataaatattttttgtagta
taaaattattagtaaagaatcaatttatttaactaaaaaaaataatttttttttatttct
taatactttttaattaaattttatttttattcattagtttaacattcaaaagattattag
gtcaatgcttagaaaaataaaatcaatttattaaaaaataatctgagttgcatcaaatgg
aaaaaataatatacaatgatactgttttgttataggaaaatcacattgtctaaaaataga
caaaattaaatatcaaagaagtcttttttttcattttaggaaaaaacttttttgtcgagc
agacctcatccttgcaagagttatcaattgagttgtagggagggacctatgtcaccacaa
acggagactaaagcaggtgttggattcaa
>Ditrichum strictum_atpI-atpH-KRAM B 194/06
atatttgcgactttagctgcagcttatataggagaatcattagaaggtcatcattaaatc
atttaatactaaaaatgaatactagaaatattagaaaaaattttattttgaaataaaaat
ttaattgattttatatttaaattttcgacccgaaaaaaaaattatgaggtataataataa
gaaaaaaattaataattaataaaatttattttagatttcaaataaaaataatttttgaac
tgttattctatttcattttaataaatttttaagtttttaataaaaaaattaaagtaatta
aaataaaaactttaatttactttttttagtgatactatcactttattaagagacatcttg
agttactgcttaacttaatttcttttttattaagaatctaagtaagtatagaaaataggt
ttttttttataagaacttttttttaattttggtcanaggatattataatgaaccccttaa
tttctgctgcgtctgttatt
>Ditrichum strictum_ITS-KRAM B 194/06
tgttgcgtgacgtttccatctctctctctctctctctctctctctccttcctccccccgc
ccttcttcttaaaaagggagggggggagggagagcgagggagggaggacctgcttcggaa
tccttgaaccaactgggagacacggggcgccgcacttagaagttccaagaagagactcgg
atcacctgatcgcgggctgtgtcaccacggcggccaaattccctctatttcagccaaccc
aacccgtccaacctttttttttccggatggacccgttcggatggccactttcactcgatc
cacacacacacaccccctccctcatgcgggggagaggttggtggatcggtgggtgtcgcg
gtgacgctctggcggggatgcccttggtcaagcctcgggcgcaacttgcgttcaaagact
cgatga
>Ditrichum strictum_phy-KRAM B 194/06
acaatgccgtggacggcagaaatacagataaatttcccttctccttttgcgatcgagaag
gaaaatttgtcgaagttctgctctcaactaataagcgcactaatgctgatgcagtaataa
ctggcgtcttttgcttcttacaaattgcaagttcggagctacaacaggttaagcctctta
cggatagattaccgctgaaggctggcttagatgggcagttttgtagcgggataaaattgt
tctgtattcgcttatcctgcatgttgacttgttagttcacctaatatattagccgttttg
agggcantttgtantcctcggatgtcagctgccaagcagattaactttctgaacggctag
ggtggggttgatcancatggaccgcgcaattaaatcgcactcacatattttaacttttcg
tcctgtaggctcttaaagtacaacgagctacagagaaggtagcaatagccaagctcaagg
agcttgcatacattcgccaggagataaagaatccactatgtggcatcactttcacccggc
aactgttggaagatactgacctttcggacgatcagaagcaattcctggatacaagtgctg
tatgtgagcagcagttggagaaagtactgaatgacatggacctggagagcattgaagatg
ggtaatagtgttttcaaatcctctcttaaattttccttcttacnttctatatcattttgt
catatggcttctcttttacattccagctgtttgatcaccacttgaagaaaggttcttgaa
ctgaggttgtttttgcggtcttaatatgtgagaagaaacctgtcacagtatagttgtaaa
gattttcttgatttatngtagtgatatattacgacagtggtttcgggtgacttag
>Ditrichum strictum_psbAF-trnHR2-KRAM B 194/06
tgcatgaacgtaatgctcacaacttccctctagatctagcttntgttgaagctccttctg
taaacggttaatattttagttatatttttataaaagaaaatatntaaaataggataacaa
cttgaaaaacaatgaccttaggaattaaaatcttaaggtcattgtttttttttttacaaa
taattaaattctaaaaagggcggacgtggccaagtggattaaggcagtggattgtgaatc
cccc
>Ditrichum strictum_rps5-trnS-KRAM B 194/06
atccctctctttccgtatttataagtttttattacgtataaaattggaaatggaaatatt
attattttttagttaagcctgacgagagtaatattctacaactaataattcatttatttt
taaatcaatggattcacgatctaatatttgattaactaacccttttttttttaaagaatt
aaaaattaaatgattcggtattttatattgttgagaaaattctatatttttactaattat
agcttgagatttttggcaatttttaatagtaataaaatcttgaggtttacaacgataact
tggtatatttactatacgatcattcactaaaagatgtctatgatttactaattgtcttgc
tccaggaattgtaggagccatacctaagcgaaaaataacattatctaaacgcatttcgag
taattgtaataaaacttgacctgttgaaccttttgcttttctagcaatacgtacataatt
tagtaattgtctctcggttattccataatgaaaacgtaatttttgtttttcttctaagcg
aatgcgatactgagaaatttttttattagatgctgantgattaatagaactagattttaa
ctggggtattttattagttagtcctggtaaagctcctaaacgacgtattatttttacacg
aggtc
>Ditrichum strictum_trnL-trnF-KRAM B 194/06
tacggacttaaaatccgttggctttattgaccgtgagggttcaagtccctctacccccaa
aactattaattatttttcttgacataaacttccagtttatgttaagatagccaaaataga
aaaaagccgggatagctcagttggtagagcagaggactgaaaatcctcg
>Hymenoloma antarcticum_atpB1-rbcL1-KRAM B Komarek
aagtaataaaattagttgctgattgtattgaaaaaatatttagtatcaactcgatcattt
aattattgagtaaaatagttatcttgaacttattacttatataaaggtataaacaaataa
aataaaaaaaattaaaagttgtaacaagtaaatctttttcgtagtgtaaaattattagta
aataataactctatttaaataaaaaaaataaattatggcctaatttattttttttatttt
ttaatactttttaattaaaatttatttttattaattagtttaacatttgaaagattatta
ggtcaatgcttagaaaacaaaaaacaatttactaaaaaataatctgagttgcatcaaatg
tcaaaaataatatacaatgatactgttttgttataggaaaatcactttgtctaaaaatag
acaaaattaaatatcaaagaattttttttctaagactaaaagaaaaaacttctttgtcga
gcagacctcatccttgcaagaattatcaattgagttgtagggagggacctatgtcaccac
aaacggagactaaagcaggtgttggattcaaag
>Hymenoloma antarcticum_psbAF-trnHR2-KRAM B 2662/80
gaacgtaatgctcacaacttccctcttgatttagcttctgttgaagctccttctgtaaac
ggttaatattttagttatatttttataaagtaaatttatctaaaataggatagcaacttg
aaaaacaatgactttaagacttaaagtcttaaagtcattgtttttttttaacaaataatt
aaattatgaaaaaggcggacgtggccaagtggattaaggcagtggattgtgaatccacca
tgcgcg
>Hymenoloma antarcticum_psbAF-trnHR2-KRAM B Komarek
cgcgcatggtggattcacaatccactgccttaatccacttggccacgtccgcctttttca
gaatttaattatttgtaaaaaaaaacaatgactttaagacttaaagtcttaaaatcattg
tttttcaagttgctatcctattttagataaatttactttataaaaatataactaaaatat
taaccgtttacagaaggagcttcaacagaagctaaatcaagagggaagttgtgagcatta
cgttcatgcat
>Hymenoloma antarcticum_trnL-trnF-KRAM B Komarek
cgaaatcggtagacgctacggacttaaataatttgagctttagtagaaaaacttactaaa
tgctagctttcagattcagggaaacttaggttgaaaaaagtataagcgatcctgagccaa
attttattttaaaagtaagataggtgcagagactcgatggaagctatcctaacgcaaaaa
gttttaagatttatttaagtgaattttatgaattaatataaataaaaaaaaattaactaa
cattttatttttttaaagtaagcgaggataaagatagagtccaattttacatgttaattt
tagcaacaatttaaattgtagtaaaaagaaaatccgttggctttagtgaccgtgagggtt
caagtccctctacccccaatattatgaattttttttattgacataagctttcagttcatg
ttaggatagcccaaaagaaaagaaagccgagatagctcagttggtagagcagaggactga
aaatcctcgtgtcaccagttc
>Racomitrium lanuginosum_atpB1-rbcl1-KRAM B 15/06
ttgaatncaacacctgctttngtctccgtttgtggtgacataggtccctccctacaactc
aattaataattcttgcaaagatgaggtctactcgataaaaaagttcttttttttagtctt
caaaaaaacttttttagtatttaattttatctgtttttagacaaaatgattttcctataa
caaaacagtatcattgtatattattttttacatttgatgcaactcagattattttttagt
aagttgattttatttttctaagcattgacctaataatctttcaaatgttaaactaattaa
taaaaatatcattgaattaaaaagtataaaaaaaaaattttgatttaaaaaaaattaaat
caaaaatttttttctttacatagatttattatttactaataattttatagtaaaaaaaat
ttacttgttacaacttttaattttttttatttttttattttacttatatatatatatatg
tataagtaataacccaagataattattttacttaataattaaatgatcgagttgatacta
aatattttttcaatacaaccagcaactaattttattacttctaaattttatgaaaacaga
ttctcgtacttttgggacttcaacacttattactaaaaatataggacgtattactcaaat
tattggtcccg
>Racomitrium lanuginosum_atpI-atpH-KRAM B 15/06
ggtattcaagctttaatatttgcaactttagctgcagcttatataggggaatcattagaa
ggtcatcactaaactataaaagaaatcaatatattatatatagttttttttataaagtct
ttaaaaaaaattattttggtgactttttttatttaaattataactcaaaaaaaatttata
aggtattatgaggtataataataagaaaaaaattaataattaacaaaatttaatttagat
ttcaaataaaaattattttttaattgttattttattttatttaataactttaaaaatttt
caataaaaattaaaacattcaaaataaagactttaattgactttttttagtgatactatc
actttattaagagacatcttgagttattaactgcttagtttactatctatttattgagaa
tataaatgagcaatagaaaataggtttttttataggaacctttttttaattttggttaga
ggatattataatgaaccccttaatttctgctgcgtctgttattgct
>Racomitrium lanuginosum_psbAF-trnHR2-KRAM B 15/06
acgtaatgctcacaacttccctctagatttagcttctgttgaagctccttctgtaaacgg
ttaatattttagttatatttttgtaaaataaatttatctaaaataggataacaacttgaa
aaaacaatgatcttaggacttaaagtcttaagatcattgtttttttataattcaattcta
acaaaggcggacgtggccaagtggattaaggcagtggattgtgaatccaccatgcgcg
>Racomitrium lanuginosum_rps5-trnS-KRAM B 15/06
aggacctcgtgtaagaataatacgtcgtttaggagctttaccaggactaaccaataagac
accccaattaaaatctaattcgattaatcaatcaacatctaataaaaaaatttctcaata
tcgtattcgtttggaagaaaaacaaaaattacgttttcattatggaataacagaacgaca
actactaaattatgtacgtattgctagaaaagcaaaagggtcaacagggcaagttttatt
acaattattagaaatgcgtttagataatgttatttttcgattaggtatggcttctacaat
tcctggagcaagacagttagtaaatcatagacatattttagtgaataatcgtatagtaaa
tattccaagttatcgctgtaaacctcaggattttattactataaaagatcgacaaaaatc
tcaagccatgattattaaaaatatggatttttctcaaaaatataaaataccaaatcattt
aacttttaattctttagaaaacaaaggattaattaatcaaatactagatcatgaatcaat
tggtttaaaaataaatgaattattagttgtagaatattattctcgtcaggcttaattaaa
aaataataatatttctaattgtatacataacaaaaacttataaataaggaaagagaggga

>Racomitrium lanuginosum_trnL-trnF-KRAM B 15/06
ggtgacacgaggattttcagtcctctgctctaccaactgagctattccggcaggttttat
ttaaaatatcttaacataaattggaagcttatgtcaataaattttttttagttttggggg
tagagggacttgaaccctcacggtcaataaagccaacggattttctttttactacaattt
gaattattgtcaaaattaacatgtaaaattggactctatctttatcctcgcttattatct
ggaaaataaaaatttagttaaattttctgataaaaataaacttttaaattttttgcgtta
ggatagcttccattgagtctctgcacctatcttatttttaaaataagatttggctcagga
tcgcttatatttttttcaacttaagtttccctgaatctgaaagctagcatttagtaagtt
tttctactaaagctcaaattatttaagtccgtagcgtcnacccgatttcg
>Sanionia georgicouncinata_atpB1-rbcL1-KRAM B 454/80
gaccaataatttgagtaatacgtcctatatttttagcaataagtgttgaagtaccaaaag
tgcgagaatctgttttcataaaatttagaagtaataaattagttgctgattatattgaaa
aaatatttagtatcaactcgatcatttaattattgaagaaaaaaattactttcaattaat
tcttatatatagatataagtatatgaatagatataagtatatgaaataaaaaaaattaaa
aagtataagaaataaaaaaataaattaaattattaaattaggtaatagtttattttttta
tttcttactatgtttttaattcaatcttatttttattaattagtttaacattcaaaagat
tattaggtcaatgcttatacaaataaaacttatttactaaaaataatctgagttgcatca
aatgtaaaaaatactatacaatgatactgttttgttatagtaaaataactttgtctaaaa
acagacaaaattaaataccaaagatgtttttttataagattaaaaaaacttatttgtcga
gcagacctcatccttgcaagagttatcaattgagttgtcgggagggacctatgtcaccac
aaacggagactaaagcaggtgttggattcaag
>Sanionia georgicouncinata_atpI-atpH-KRAM B 454/80
ccttagctgcagcttatataggggaatcattagaagatcatcattaaattccagaaaatc
aaaataataagtatccatgtagatatattagaaatgcttttaaagcataattagctttaa
ataaagaaaatagcttaattgactttagatttaaattttacattataaatttgataagaa
attttatggggtataataataaaaagaaatttaataattaaggaaatttattttatattt
taactaaaaaatattttttaattattattctatttcattcaataaaatttaaatttttaa
ataagaaaaaattttaaacgatcaaaacaaaaactttaatttattttttttagtgatact
atcactttattaagagacatcttgagttagtgactgcttaacttaatttctttttaataa
aaatataagtaagcaatagagaataggtttttttatatgaaccttttcttaattttggtt
agaggatatttataatgaaccccttaatttctgctgcgtctgttattgctgctggattgg

>Sanionia georgicouncinata_ITS-KRAM B 454/80
ctccgcttattgatatgcttaaactcagcgggtagtcttttccgattagaggtctgatgc
gtgacgcgcgccacgagggcgcgctcgacctgcatgaggtaaccaaaaccaactggggga
cgcagccacgcacttagaaaaattccgggctcccgaaggagctcggatcacccgatcgcg
gactgtgtcaccacggcggctcgattccctccatttcagccaacccttaaggccttcctc
ttcccttaaggaaaaaaaaggcccaccaggatggccactttcactcgacccgaatccacg
tgggagcgggttggtggggggcgcggtgacgctctagcggaaatgccctcggacaagcct
cgggcgcaacttgcgttcaaagactcgatgattcgcggaattctgcaattcacactacgt
atcgcatttcgct
>Sanionia georgicouncinata_psbAF-trnHR2-KRAM B 454/80
tgcatgaacgtaatgctcacaacttccctctagatttagcttctgttgaagctccttctg
taaatagttaatattttagttataaatttattatataaatttatataaataggataacaa
cttgaaaataatgaccttaggaaataaattcctaaggtcattattttttttatttatttt
caataaataaattggaaaaaaaggcggacgtggccaagtggattaaggcagtggattgtg
aatccaccatgcgcg
>Sanionia georgicouncinata_rps5-trnS-KRAM B 454/80
tctttccggagtttataaatttttattatgtatgtaattaaaaatactattaattcttag
ttaagcttgacgagaataatattctacaaccaataattcatttatttttaaaccaattga
ttcacgatctaatatttgattaactaatccttttttttctaaagaactataagttaaatg
atttggtattttatatttttgataaaactctatatttttactaattatagtctcagattt
ttgttgattttttatagtaataaaatcttgaggtttacaccgataacttggtatatctac
tatacaatcattaactaaaatatgtctatgatttactaattgtcttgctccaggaatcgt
aggagccatacctaatcgaaaaataatattatctaaacgcatttcgagtaattgtaataa
aacttcacctgtggatccttttgcttttctagcaatacgtacataattaagtaattgtcg
ttctgttattccataatgaaaacgtaatttttgtttttcttctaaacgaatgcgatactg
agaaatttttttattagatgttgattgattgacagaactagattttaactggggtgtttt
attagttagccctggtaaagttcctaaacgacgtattattcttacacgaggtcct
>Sanionia georgicouncinata_trnL-trnF-KRAM B 454/80
acacgaggattttcagtcctctgctctaccaactgagctattccggcttttttgattgac
ttatcctaacataaacttccagtttatgtcaataaaaaattatagttttgggggtagagg
gacttgaaccctcacggtcaataaagccaacggattttctttctactacaatttaaattg
ttgctaaaattaacatgtaaaattggactctatctttatcctcgcttaatatctaaaaaa
taaattttaaataatttttaaaatgttattcgttaggatagcttccattgagtctctgca
cctattttattttcaaacgaaataagatttggctcaggattgcttatatttttatcaacc
taagtttccctgaatctgaaagctagcatttagtaagtttttctactaacgctcaaatta
tttaagtccgtagc
>Sanionia uncinata_atpB1-rbcL1-KRAM B 2/06
ttgaatccaacacctgctttagtctccgtttgtggtgacataggtccctccctacaactc
aattgataactcttgaaaagatgaggtctgctcgacaaataagtttttttattttaatct
tataaaaaaacatctttggtatttcattttgtctatttttagacaaagttattttactat
aacaaaacagtatcattgtatagtattttttacatttgatgcaactcagattatttttag
taaatgagttttatttgtataagcattgacctaataatcttttgaatgttaaactcatta
ataaaaataaaatttaattaaaaacataatcataataagaaataaaaaaataaactatta
cctaatttaatttattttttgaaaataaaataatttttttttatttaaatatatttatta
tttactaatatttttagattctaaaaaatatttatttcttacactttttaatttttttat
ttcatatacttatatctatatataagtaattaattgaaagtaatttttttcttcaataat
taaatgatcgagttgatactaaatattttttcaatataacaagcaactaatttattactt
ctaaattttatgaaaacagattctcgcacgtttggtacttcaacacttattgctaaaaat
ataggacgtattactc
>Sanionia uncinata_atpI-atpH-KRAM B 2/06
gtattcaagctttaatatttgcaaccttagctgcagcttatataggagaatcattagaag
gtcatcattaaattccagaaaatcaaaataataagtatacatgtagatattatattataa
atgcttttaaagcataattatctttaaataaagaaaatagcttaattgactttatattta
aattttacattgtaaatccgataataaattttatggggtataatagtaaaaagaaattta
ataattaagaaaatttattttatattttaactaaaaaagattttttaattattcttctat
ttcattcaataaaatttaaatttttaaataagaaaaaaatttaaacgatcaaaacaaaaa
ctttaatttatttttttttagtgatactatcactttattaagagacatcttgagttagtg
actgcttaacctaatttctttttaataaaaatataagtaaataagtaagcaatagagaat
aggtttttttatatgaaccttttcttaattctggttagaggatattataatgaacccctt
aatttctgctgcgtctgttattg
>Sanionia uncinata_ITS-KRAM B 2/06
ttattgatatgcttaaactcagcgggtagtcttttccgattagaggtctgatgcgtgacg
cgcgccgcgggggcgcgctcgacctgcatggggtaaccacgaccaactgggggactcagc
cacgcacttagaaaaattccggactcccggaggagctcggatcacccgatcgcggactgt
gtcaccacggcggcccgattccctccatttcagccaacccttaaggccatccgtgacgaa
ggcccaccgggacggccactttcactcgtcccgactcccggcgggagtggagcggtgggg
gggcgcggtgacgctctagcggaaatgcccttggacaagcctcgggcgcaacttgcgttc
aaagactcgatgattcgcggaattctgcaattcacactacgtatcgcatttcgctgcgtt

>Sanionia uncinata_psbAF-trnHR2-KRAM B 2/06
aacgtaatgctcacaacttccctctagatttagcttctgttgaagctccttctgtaaata
gttaatattttagttataaatttattgtataaatttatataaataggataacaacttgaa
aataatgaccttaggaatttatttcctaaggtcattatttttttttacttattgaaaata
aatgaattagaaaaaaaggcggacgtggccaagtggattaaggcagtggattgtgaatcc
accatgc
>Sanionia uncinata_rps5-trnS-KRAM B 2/06
actattaattcttagttaagcttgacgagaataatattctacaactaataattcatttat
ttttaaaccaattgattcacgatctaatatttgattaactaatccttttttttctaaaga
actataagttaaatgatttggtattttagatttttgataaaactctatatttttactaat
tatagtttcagattttcgttgattttttatagtaataaaatcctgaggtttacaccgata
acttggtatatctactatacaattattaactaaaatatgtctatgatttactaattgtct
tgctccaggaatcgtgggagccatacctaatcgaaaaataacattatctaaacgcatttc
gggtaattgtaataaaacttcacctgtggatccttttgcttttctagcaatacgtacata
attaagtaattgtcgttctgttattccataatgaaaacgtaatttttgtttttcctccaa
acgaatgcgatactgagaaatttttttattagatgttgattgattgatagaactagattt
taactggggtgttttattagttagtcctggtaaagttcccaaacgacgtattattcttac
acgaggtcc
>Sanionia uncinata_trnL-trnF-KRAM B 2/06
gtcctctgctctaccaactgagctattccggctttttttattggcttatcctaacataaa
cttccagtttatgtcaataaaaaattatagttttgggggtagagggacttgaaccctcac
ggtcaataaagccaacggattttctttctactacaatttaaattgttgctaagattaaca
tgtaaaattggactctatctttatcctcgcttaatatctaaaaaatgaattttaaataat
tttaaaaatattattcgttaggatagcttccattgagtctctgcacctattttattctcg
aacgaaataagatttggctcaggattgcttatatttttatcaacctaagtttccctgaat
ctgaaagctagcatttagtaagtttttctactaacgctcaaattatttaagtccgtag
>Sanionia uncinata_psbB-clpP-KRAM B 2/06
ttcataaaaatagtttaaactttaataaatttttttttttctttataaattatatataat
ataattattaaattgtatataataatgacaatattattaaaaaaaatataatataatctt
cttaataacattataaactaattttttatttgttagctacttctttttttgtctattttc
attttaagtgctgttatatatttatttcaaatagaaaaaatgcccattggtgttccaaaa
gtgccttttaggcttccaggagaagaagatgctgtttggatcgacgtatagtgcgtttat
taaacatatttggttatatggaaattatccatcatcttttatttatttaatataatctag
atgtttttatttcattttaaacttaataaattattaaagctttaatagcatgaaataata
tcttaataaagtttattaagtaaaaaggtttagtcatcttttctatggttagtgaaacaa
aaaataaagatttaaacttcgttaaagatttaaattaaaattttagttaaatttaataat
tgaaaatttgattttgaaaattgctaaaaataaaaaaaaatcaatagacttacttttata
tgtagataagacttaactgatttttaccgaagtagattataaacctaaagatattactaa
aaaccgtttgtaaaaaaaagaagatataaaatgcaaaatattttaaataaaaaataaatt
atttaataaatatattaaagaatgaattgtttaatatgctgttcactaagtatataaaaa
acgaacttagactattaaacaaagttatgataataatttaaaatatttgtgaaaaaaaaa
gataaaatattcgaatttttataaaaaactgaaaaaactaataatatttttttcaactgc
ttagactgtattgggcaaataaaaaagctagtacagttatataaaaaaaaataacttatt
aaattttattataacaatcgactttatcgagaaagattactttttttaggccaacatgta
gacgatgaaattgcaaatcaactgattggaattatgatgtatttaaacggagaagatga
>Schistidium falcatum_ITS-KRAM B 408/95
ttattgatatgcttaaactcagcgggtaatcccgcctgacctggggtcgcagggtgaatg
ccgctaacggctttcgagggtcgtttcgatccaacaagcaacgaggtacgcgtcattttg
tctttggaggaagagatacaaccaccgctgaccacgacactcgctgtcggggaccaatat
ttgtgccgaccgtgcccagaggactcggggggccaatctccgctctctaccaactaggtt
ggtggggagcgacgctgtgtgtgacgcccaggcagacgtgccctcaacctaaaggtctcg
ggcgcaacttgcgttcaaaaactcgatggttcacgggattctgcaattcacaccaagtat
cgcatttcgctgcgttcttcatcg
>Schistidium falcatum_psbAF-trnHR2-KRAM B 408/95
ttatgcatgaacgtaatgctcacaactttcctctagatttagcttctgttgaagctcctt
ctgtaaacggttaatattctagttatatttttgtaaaagaaatttatctaaaataggata
acaacttgaaaaacaatgatcttaggactttaaatcctaagatcattgttttttttagaa
ttcaattctaataagggcggacgtggccaagtggattaaggcagtggattgtgaatccac
catgcgcg
>Schistidium falcatum_psbAF-trnHR2-KRAM B 437/80
atgcatgaacgtaatgctcacaactttcctctagatttagcttctgttgaagctccttct
gtaaacggttaatattttagttatatttttataaaataaatttatctaaaataggataac
aacttgaaaaacaatgatcttaggactttaaatcctaagatcattgttttttttagaatt
caattctaataagggcggacgtggccaagtggattaaggcagtggattgtgaatccacca
tgcgcg
>Schistidium falcatum_psbAF-trnHR2-KRAM B 1447/99
acgtaatgctcacaactttcctctagatttagcttctgttgaagctccttctgtaaacgg
ttaatattctagttatatttttgtaaaagaaatttatctaaaataggataacaacttgaa
aaacaatgatcttaggactttaaatcctaagatcattgttttttttagaattcaattcta
ataagggcggacgtggccaagtggattaaggcagtggattgtgaatccaccatgcgcg
>Schistidium falcatum_rps5-trnS-KRAM B 437/80
ttaccgaggggttcgaatccctctctttccttatttataagtttttattatgtatacaat
tagaaatatgattattttttaattaagcctgacgagaataatattctacaactaacaatt
cattnnnttttaaaccaantgattcatgatctagtatttgagtaattaatcctttgtttt
ctaaagaattnnnnnnnnaatgatttggtattttatatttttgagaaaaatccatatttt
taatnatcatagcttgagatttttgtcgatcttttatagtaataaaatcctgaggcttac
agcgataacttggaatatttactatacgattattcactaaaatatgtctatgatttacta
actgtcttgctccaggaattgtaggagtcatacctaatcgaaaaataacattatctaaac
gcatttctaataattgtaataaaacttgccctgttgacccttttgcttttctagcaatac
gtacataatttagtagttgtcgttctgttattccataatgaaaacgtaatttttgttttt
cttccaaacgaatacnatattgagaaatttttttactanatgttgantgattaatcaaac
tagattttaattggggtgtcttattggttagtcctggtaaagctcc
>Schistidium falcatum_trnL-trnF-KRAM B 1447/99
gaactggtgacacgaggattttcagtcctctgctctaccaactgagctattccgacaggt
tttatttaagatatcctaacataaattggaagcttatgtcaataaaaatttttctaattt
tgggggtagagggacttgaaccctcacggtcaataaagccaacggattttctttttacta
caatttgaattattgttaaaattaacatgtaaaattggactctatctttatcctcgctta
ttatctgggaaaaaaaaatttagttaaattttttgcgttaggatagcttccattgagtct
ctgcacctatcttctttttgaaataagatttggctcaggatcgcttatacttttttcaac
ttaagtttccctgaatctgaaagctagcatttagtaagtttttctactaaagctcaaatt
atttaagtccgtag
>Schistidium halinae_atpB1-rbcL1-KRAM B 2711/80
gaaaaaaacttttttagtatttaattttgtctgtttttagacaaaatcatttttctataa
caaaacagtatcnttgtatattattttttacatttgatgcaactcagattattttttagt
aaattaattttgttttcttaagcattgacctaataatctttcaaatgttaaactaattaa
taaaaataccatttaattaaaaagtattaaaataaaaaaaattattgtttaatttttttt
aaatcaattttttttctttacatagatttattatttactaatagttctatagtaaaaaaa
aatttacttgttacaatttttaatttttttttcttttttttcttttacttatatacatat
atatatgtataagtaataacccaagataattgttttcttaataattaaatgatcgagntg
atnntaaatattttttcaatacaatcagca
>Schistidium halinae_ITS-KRAM B 2711/80
cgatgaagaacgcagcgaaatgcgatacttggtgtgaattgcagaatcccgtgaaccatc
gagtttttgaacgcaagttgcgcccgagacctttaggttgagggcacgtctgcctgggcg
tcacacacagcgtcgctccccaccaacctagttggtagagagcggagattggccccccga
gtcctctgggcacggtcggcacaaatattggtccccgacagcgagtgtcgtggtcagcgg
tggttgtatctcttcctccaaagacaaaatgacgcgtacctcgttgcttgttggatcgaa
acgaccctcgaaagccgttagcggcattcaccctgcgaccccaggtcaggcgggattacc
cgctgagtttaagcatatca
>Schistidium halinae_psbAF-trnHR2-KRAM B 2711/80
tgcatgaacgtaatgctcacaacttccctctagatttagcttctgttgaagctccttctg
taaacggttaatattttagctatatttttgtaaaataaatttatctaaaataggataaca
acttgaaaaacaatgaccttaggactttaaagtcctaaggtcattgttttttttagaatt
caattctaacaagggcggacgtggccaagtggattaaggcagtggattgtgaatccacca
tgc
>Schistidium halinae_trnL-trnF-KRAM B 2711/80
ggtgacacgaggattttcagtcctctgctctaccaactgagctattccggcaggttttat
ttaagatatcctaacatanattggaagtttatgtcaataaaaatttttctaattttgggg
gtagagggacttgaaccctcacggtcaataaagccaacggattttctttttactacaatt
tgaattattgttaaaattaacatgtaaaattggactctatctttatcctcgcttattatc
ttatctgggaaaaaaagttttagttaaattttttgcgttaggatagcttccattgagtct
ctgcacctatcttttttttgaaataagatttggctcaggatcgcttatacttttttcaac
ttaagtttccctgaatctgaaagctagcatttagtaaatttttctactaaagctcaaatt
atttaagtccgtag
>Warnstorfia fontinaliopsis_atpB1-rbcL1-KRAM B 1193/80
gaccaataatttgagtaatacgtcctatatttttagcaataagtgttgaagtaccaaaag
tgcgagaatctgttttcataaaatttagaagtaataaattagttgctgattatattgaaa
aaatatttagtatcaactcgatcatttaattattgaagaaaaaaattactttcaattaat
tcttatatatagatataagtatatgaatagatataagtatatgaaataaaaaaaattaaa
aagtataagaaataaaaaaataaattaaattattaaattaggtaatagtttattttttta
tttcttactatgtttttaattcaatcttatttttattaattagtttaacattcaaaagat
tattaggtcaatgcttatacaaataaaacttatttactaaaaataatctgagttgcatca
aatgtaaaaaatactatacaatgatactgttttgttatagtaaaataactttgtctaaaa
acagacaaaattaaataccaaagatgtttttttataagattaaaaaaacttatttgtcga
gcagacctcatccttgcaagagttatcaattgagttgtcgggagggacctatgtcaccac
aaacggagactaaagcaggtgttg
>Warnstorfia fontinaliopsis_atpI-atpH-KRAM B 1193/80
attcaagctttaatatttgcaaccttagctgcagcttatataggggaatcattagaaggt
catcattaaattccagaaaatcaaaataataagtatccatgtagatatattagaaatgct
tttaaagcataattaactttaaataaagaaaatagcttaattaactttagatttaaattt
tacattataaatttgataagaaattttatggggtataataataaaaagaaatttaataat
taaggaaatttattttatattttaactaaaaaatattttttaattattattctatttcat
tcaataaaatttaaatttttaaataagaaaaaattttaaacgatcaaaacaaaaacttta
atttattttttttagtgatactatcactttattaagagacatcttgagttagtgactgct
taacttaatttctttttaataaaaatataagtaagcaatagagaataggtttttttatat
gaaccttttcttaattttggttagaggatatttataatgaaccccttaatttctgctgcg
tctgttattgct
>Warnstorfia fontinaliopsis_ITS-KRAM B 1193/80
tcgatgaagaacgcagcgaaatgcgatacgtagtgtgaattgcagaattccgcgaatcat
cgagtctttgaacgcaagttgcgcccgaggcttgtccgagggcatttccgctagagcgtc
accgcgccccccaccaacccgctcccacgtggattcgggtcgagtgaaagtggccatcct
ggtgggcctttttttcctaagggaaggaaggcgttaagggttggctgaaatagagggaat
cgagccgccgtggtgacacagtccgcgatcgggtgatccgagctccttcgggagcccgga
atttttctaagtgcgtggctgcgtcccccagttggttttggttacctcatgcaggtcgag
cgcgccctcgtggcgcgcgtcacgcatcagacctctaatcggaaaagactacccgctgag
tttaagcatat
>Warnstorfia fontinaliopsis_psbAF-trnHR2-KRAM B 1193/80
tgcatgaacgtaatgctcacaacttccctctagatttagcttctgttgaagctccttctg
taaatagttaatattttagttataaatttattatataaatttatataaataggataacaa
cttgaaaataatgaccttaggaaataaattcctaaggtcattattttttttatttatttt
caataaataaattggaaaaaaaggcggacgtggccaagtggattaaggcagtggattgtg
aatccaccatg
>Warnstorfia fontinaliopsis_rps5-trnS-KRAM B 1193/80
tcgaatccctctctntccggagttataaatttttattatgtatgtaattaaaaatactat
taattcttagttaagcttgacgagaataatattctacaaccaataattcatttattttta
aaccaattgattcacgatctaatatttgattaactaatccttttttttctaaagaactat
aagttaaatgatttggtattttatatttttgataaaactctatatttttactaattatag
tctcagattttcgttgattttttatagtaataaaatcttgaggtttacaccgataacttg
gtatatctactatacaatcattaactaaaatatgtctatgatttactaattgtcttgctc
caggaatcgtaggagccatacctaatcgaaaaataatattatctaaacgcatttcgagta
attgtaataaaacttcacctgtggatccttttgcttttctagcaatacgtacataattaa
gtaattgtcgttctgttattccataatgaaaacgtaatttttgtttttcttctaaacgaa
tgcgatactgagaaatttttttattagatgttgattgattgagagaactagattttaact
ggggtgttttattagttagccctggtaaagttcctaaacgacgtattattcttacacgag
gtcct
>Warnstorfia fontinaliopsis_trnL-trnF-KRAM B 1193/80
cctctgctctaccaactgagctattccggctttttttattggcttatcctaacataaact
ggaagtttatgtcaataaaaaattatagttttgggggtagagggacttgaaccctcacgg
tcaataaagccaacggattttctttctactacaatttaaattgttgctaaaattaacatg
taaaattggactctatctttatcctcgcttaatatctaaaaaataaattttaaataattt
ttaaaatgttattcgttaggatagcttccattgagtctctgcacctattttattttcaaa
cgaaataagatttggctcaggattgcttatatttttatcaacctaagtttccctgaatct
gaaagctagcatttagtaagtttttctactaacgctcaaattatttaagtccgtagc
